# Supplementary material for: Simulated Mars Gravity Impairs Intestinal Epithelial Barrier Integrity via Selective Modulation of Tight Junction Components
Source: Biomolecules. 2026 May 18;16(5):739. doi: 10.3390/biom16050739 (PMC13204386; doi:10.3390/biom16050739)
Supplement: Supplementary file 1 [file biomolecules-16-00739-s001.zip]

Archive with 3 entries (3 files):
- biomolecules-4197591-Table S1.pdf
- biomolecules-4197591-TEM.zip
- biomolecules-4197591-WB-original.pdf
